# Supplementary material for: Untargeted Metabolomics Profiling of Bioactive Compounds under Varying Digestate Storage Conditions: Assessment of Antioxidant and Antifungal Activity
Source: Int J Environ Res Public Health. 2022 Apr 18;19(8):4923. doi: 10.3390/ijerph19084923 (PMC9027003; doi:10.3390/ijerph19084923)
Supplement: Supplementary file 1 [file ijerph-19-04923-s001.zip]

Archive with 1 entries (1 files):
- ijerph-1655463-supplementary.pdf
